# Supplementary material for: Development and validation of a versatile foundation model for cine cardiac magnetic resonance image analysis
Source: Commun Med (Lond). 2026 May 13;6:408. doi: 10.1038/s43856-026-01636-0 (PMC13396196; doi:10.1038/s43856-026-01636-0)
Supplement: Supplementary file 4 — Supplementary Data 1 [file 43856_2026_1636_MOESM4_ESM.xlsx]

## Sheet: Fig2a1
	UNetRandInit_5p	UNetRandInit_25p	UNetRandInit_median	UNetRandInit_75p	UNetRandInit_95p	CineMARandInit_5p	CineMARandInit_25p	CineMARandInit_median	CineMARandInit_75p	CineMARandInit_95p	CineMAFinetune_5p	CineMAFinetune_25p	CineMAFinetune_median	CineMAFinetune_75p	CineMAFinetune_95p	nnUNet_5p	nnUNet_25p	nnUNet_median	nnUNet_75p	nnUNet_95p
RV	73.3238	85.3638	89.4	92.5729	95.2836	65.8131	83.3486	88.2167	92.0069	95.1939	77.7804	86.7634	90.9403	93.8938	95.9081	77.6253	87.2442	91.5364	94.6974	96.5637
MYO	72.2398	80.4272	84.518	87.5666	90.8316	70.6101	79.3043	83.5541	86.8976	90.4788	74.4182	81.6715	85.5574	88.6282	91.7787	74.3898	81.8505	86.1876	89.8728	92.8805
LV	81.3364	89.3435	92.6444	95.0574	96.9962	80.1284	88.697	92.2605	94.8252	96.9091	82.9448	90.3196	93.5019	95.58	97.1759	81.2421	90.8714	93.7336	95.9897	97.7126
Mean	79.1822	85.8223	88.3437	90.679	92.9808	76.436	84.1191	87.4013	90.2152	92.9409	81.6407	86.7102	89.3745	91.52	93.7057	81.7477	87.0199	89.7591	92.4158	94.6555

## Sheet: Fig2a2
	UNetRandInit_5p	UNetRandInit_25p	UNetRandInit_median	UNetRandInit_75p	UNetRandInit_95p	CineMARandInit_5p	CineMARandInit_25p	CineMARandInit_median	CineMARandInit_75p	CineMARandInit_95p	CineMAFinetune_5p	CineMAFinetune_25p	CineMAFinetune_median	CineMAFinetune_75p	CineMAFinetune_95p	nnUNet_5p	nnUNet_25p	nnUNet_median	nnUNet_75p	nnUNet_95p
RVEF	0.17074	1.1724	2.51747	5.11774	10.2216	0.259609	1.23417	2.56266	5.51496	11.1998	0.19442	1.16913	2.69188	5.19434	9.85543	0.169613	0.893933	2.59583	5.11202	10.2046
LVEF	0.379569	1.96959	4.6846	8.26957	15.7816	0.363782	1.8657	4.57486	9.90153	20.4451	0.417441	1.79808	3.8477	7.97042	16.7939	0.238584	1.47648	3.36829	7.7348	14.4828
Mean	0.275155	1.57099	3.60104	6.69365	13.0016	0.311695	1.54994	3.56876	7.70824	15.8225	0.305931	1.4836	3.26979	6.58238	13.3247	0.204099	1.18521	2.98206	6.42341	12.3437

## Sheet: Fig2b1
UKB	ACDC	M&Ms	M&Ms2	Kaggle	Rescan
56	24.4585	43.5922	40.7739	61.4946	52.3316
60	40.4682	53.9116	42.8268	71.875	58.4022
54	19.8276	32.6186	39.7212	67.6012	56.1538
58	48.5472	48.4283	46.9573	64.1278	55.1887
47	42.218	31.0668	51.8189	65.7197	63.2353
53	7.04751	48.8494	42.4683	61.231	67.3239
56	43.7659	40.2953	47.1692	82.3834	64.4068
56	56.1434	25.286	35.6738	59.9702	72.8395
57	36.0285	39.8644	33.7777	62.8378	75.5814
54	38.7482	38.7687	48.5876	63.8393	61.6188
62	31.7874	42.4093	54.6853	56.7081	58.2857
63	36.785	51.9252	43.5548	57.5342	63.4731
53	13.7727	50.3779	46.808	58.3095	48
48	30.7596	42.0408	47.3817	55.8252	52.5362
57	24.1993	36.2303	48.6006	49.1304	38.4236
50	39.9646	39.0372	48.7774	54.7157	37.9863
53	22.7667	11.9953	40.8248	45.0687	45.5814
60	20.8859	10.3845	38.9516	79.1335	48.8223
44	46.9162	43.7298	47.0668	71.5017	49.4505
63	21.4727	42.2101	52.0806	46.5636	50.4545
46	42.9767	36.4501	44.0753	59.1065	76.5152
61	22.2197	43.1674	48.8674	60.5097	69.8039
54	36.2738	42.0726	42.0552	63.5294	63.2075
65	32.5102	57.1745	43.5634	33.0134	64.6226
55	45.9683	37.1789	45.503	58.1315	63.0252
60	45.0479	45.9245	37.2549	59.761	62.3482
52	40.6437	39.62	39.6295	55.8079	68.7117
54	41.6253	41.8718	43.5723	30.2651	66.1491
58	34.8611	48.6423	39.7511	65.9446	48.7395
49	40.9369	45.7511	46.863	63.7176	55.1095
56	13.2758	34.0242	19.837	65.4867	66.6667
65	9.88368	36.8794	23.2946	58.8584	63.0294
59	11.9543	15.6272	24.7542	57.3156	55.8824
50	34.1612	39.4265	25.1886	53.6082	58.1818
65	17.615	34.7655	6.93109	58.0528	76.3158
61	24.7211	41.092	33.2935	27.7407	69.863
57	24.2084	43.9293	36.3525	67.8542	63.6986
58	25.4999	47.7519	31.5201	50.5805	61.4841
42	45.2913	38.2442	24.1915	52.7252	46.383
60	40.8776	53.0948	8.99911	66.0063	62.7803
54	47.884	38.79	21.3744	43.0385	57.0513
33	43.471	41.8939	34.1906	58.8235	52.0958
57	20.1705	43.6849	29.2445	61.1699	33.4572
53	45.8013	32.7805	36.0417	49.6667	31.0734
55	10.412	37.0045	18.1219	57.1135	33.0435
59	45.3986	44.6102	30.5463	62.5	34.9582
58	40.0862	34.7066	22.6197	54.8077	81.7391
55	18.8459	45.6579	34.516	52.9387	77.3399
57	33.2143	41.5067	20.6785	67.0753	66.4557
59	46.1859	35.9084	22.278	65.8206	64.7619
50		39.4065	31.9637	33.4182	82.6446
64		49.7595	40.0583	65.0943	79.0984
61		31.089	18.9256	67.134	49.6855
52		34.0329	16.5823	66.8869	50.6757
42		47.865	32.3048	59.1982	64.8148
56		59.5169	39.9758	57.5549	71.5596
63		40.021	43.7404	65.771	59.8214
56		51.0848	42.2627	55.9422	62.1277
61		37.8848	46.8866	41.7219	40.678
48		47.7635	39.1889	54.6259	44.3182
48		50.9104	34.9299	63.2743	68.8776
55		43.9291	46.9583	36.4426	63.6364
55		29.8794	45.8601	74.6895	57.4468
61		38.0521	36.2943	65.4497	62.3134
57		33.9421	37.6515	57.6923	65
60		50.3028	37.9108	62.0527	63.0542
58		39.3545	42.5912	63.8906	74.2574
62		44.2484	40.9645	61.7284	71.1443
53		39.7055	57.5036	56.345	57.2816
51		37.3035	40.9548	68.8538	61.5023
59		46.7848	43.276	68.7539	62.6263
64		36.1704	44.626	62.4127	69.1176
60		20.5603	35.6497	58.9547	45.098
53		36.2613	31.1601	64.9387	46.1039
65		29.4229	42.3945	51.6762	69.6078
53		8.34899	37.4594	56.3595	67.9612
57		47.1233	25.8125	62.6116	48.1132
60		48.1578	44.1703	58.705	51.6129
56		48.2262	49.5583	47.6957	34.9462
61		47.547	44.9857	40.8747	40.806
59		55.264	39.6426	65.2174	60.5911
58		50.2521	10.9655	60.4783	63.8444
60		37.814	25.7418	60.981	49.3827
55		37.5257	20.3574	54.9463	52.0249
57		40.7077	45.8503	58.8074	61.9718
46		42.9416	33.6555	73.7307	63.0662
54		26.9916	16.0217	57.0563	60.7477
50		39.3892	31.4767	60.8696	59.8214
54		43.245	39.6979	57.0742	49.4737
52		38.576	43.9969	29.0842	55.2764
57		48.2655	38.8398	54.0449	66.4286
53		13.1513	8.42831	47.2222	58.5271
69		10.4108	34.1304	65.077	60.396
59		45.5951	44.1135	69.2192	61.9171
56		49.5432	28.5663	66.2438	49.4681
51		36.9968	34.7177	59.292	53.317
50		59.8968	31.7719	69.1099	19.802
60		17.7649	28.4597	60.7164	23.4707
58		38.7342	36.6138	55.2456	69.9301
49		9.07316	46.9248	43.4104	71.5753
55		48.409	46.6037	58.5519	68.4685
58		49.1647	43.2787	58.2553	64.9215
57		46.7073	34.9163	56.0988	49.2147
55		41.0245	47.2405	60.5505	57.0292
60		34.5283	39.453	65.3985	59.434
60		35.1808	52.1842	55.3244	60.4167
51		46.9349	33.2949	58.7347	28.0702
54		48.4394	50.3201	54.8999	34.898
46		40.1592	12.074	60.1632	64.8148
55		41.1164	9.51814	63.1378	59.009
62		41.5934	32.9975	73.3333	49.4737
48		48.1385	34.8206	62.7072	50
59		40.6448	17.894	56.4713	73.3333
58		44.272	16.4988	57.9559	70.8978
44		50.1835	37.6359	70.9677	62.1212
58		36.8396	47.7334	29.2573	66.4122
59		41.4061	38.2767	69.4634	63.7795
49		57.082	47.1754	44.4444	70.0405
46		35.6474	39.895	65.1852	65.5963
48		47.4345	42.5441	65.2174	65.6613
47		37.6543	18.3796	63.0208	47.5806
57		38.1783	35.8989	54.5045	54.3478
52		39.511	46.9011	59.9614	63.0542
50		30.3179	44.785	15.5068	57.0388
58		47.4784	34.5779	47.1668	48.9655
62		29.9833	31.4592	61.5607	55.2542
58		25.7155	29.6711	73.9356	69.3252
59		24.9987	34.1382	55.7779	67.5439
60		28.252	39.8332	46.4774	70.8661
54		41.8673	44.6056	62.6421	70.3422
53		48.1684	35.5184	49.3771	21.8274
56		36.0521	36.3353	59.3607	22.8856
59		46.6012	17.0232	54.9564	70.7483
53		22.5397	38.6182	65.1515	64.214
46			44.3545	65.8228	50.8021
66			48.6366	67.3913	51.8106
58			52.4779	59.3337	61.5672
59			45.8472	67.3077	57.971
51			26.1647	65.8455	55.9701
57			28.8681	55.2621	69.4611
55			39.4376	55.9055	69.0355
52			34.8646	63.3136	63.5802
59			36.1571	67.9141	69.9681
60			35.9373	66.6667	54.4828
52			22.941	59.4386	42.6778
41			37.8304	66.7404	77.7778
67			36.5714	64.1902	67.7741
60			37.6427	64.144	58.5938
50			33.5519	55.2941	62.9921
67			46.462	47.5884	66.6667
55			26.8871	56.0411	68.9024
61			31.0866	63.3383	54.5455
46			45.8625	24.4507	53.4574
61			30.5665	56.0311	75
48			45.9269	64.3552	72.524
59			8.75479	60.5263	38.2883
55			36.333	59.0823	36.6972
47				47.3684	39.9015
51				56.2242	35.3511
64				44.4223	50.9804
60				57.0707	59.944
70				70.2148	50.7937
60				50.9956	61.4094
49				72.7804	52.809
69				60.4405	52.9412
58				55.7164	59.0444
56				61.8855	60.396
47				58.1948	59.8985
55				54.5506	50.4505
56				56.5476	45.6522
61				55.845	63.0435
48				68.8043	62.1622
47				55.4337	64.3478
57				35.9223	67.7686
58				67.19	64
60				66.8792	62.5786
53				54.8448	63.2432
55				60.1986	59.5041
53				62.8253	72.093
44				55.8594	69.6296
56				68.253	70.6731
51				65.5643	69.1489
61				56.391	58.9041
52				62.7072	60.2564
55				73.0419	65.7534
55				52.6572	65.5052
54				59.9424	60.9929
53				55.4745	65.7534
51				54.3958	42.8571
56				59.1455	50.6579
56				47.7796	51.8828
50				54.2525	52.043
54				64.5693	58.2822
60				45.013	46.1783
60				62.2583	63.4146
36				57.4745	66.1392
65				69.9849	56.25
54				56.9874	56.2914
39				62.3539	58.0882
61				58.7786	59.854
62				67.7203	60.9756
59				61.3065	62.6087
46				63.2595	68.3673
55				61.817	62.9032
50				67.052	67.6471
49				67.3516	66.3366
57				32.5621
52				67.9384
54				54.2373
63				66.3551
54				57.1699
61				65.5048
48				58.3507
65				67.094
55				44.5993
54				25.9356
55				46.0428
50				51.5168
53				67.2581
66				59.7952
51				46.4113
60				66.4564
52				75.0495
60				68.2292
56				67.5921
60				67.5258
54				66.0425
56				57.4074
61				60.7798
58				19.2011
59				67.2222
58				58.852
57				59.7458
51				57.1125
62				50.3313
60				60.1709
58				59.6399
54				56.1938
54				63.6364
63				50.9905
52				58.5799
57				64.5032
49				64.0316
53				69.2913
50				78.2178
57				76.0807
52				62.3367
58				61.7491
57				62.5731
50				67.6275
57				62.3588
58				58.2666
59				56.3595
47				60.9091
64				50.57
49				58.1894
48				50.2643
54				68.8587
50				61.04
53				56.0942
66				39.826
51				59.4111
58				56.2799
45				65.9134
58				67.052
56				65.4135
57				56.4173
57				67.015
51				54.8839
44				60.4052
58				68.5185
65				47.3313
52				74.256
52				59.542
55				58.9848
59				55.1936
56				66.313
54				58.3039
55				53.7462
57				59.6004
63				54.8601
61				60.159
60				64.2421
48				61.4754
56				53.5211
49				60.9756
62				66.2474
54				57.52
61				58.1498
53				64.1148
53				54.5228
62				25.4554
56				50.9701
50				61.6338
36				62.559
48				65.4459
47				54.1204
62				57.1845
58				58.2296
66				63.8501
62				55.5748
53				58.6081
54				58.0976
51				56.044
53				61.5991
51				55.5556
45				47.6242
58				68.197
56				31.3006
53				61.2291
61				53.1503
54				66.1176
61				67.5105
57				28.4096
58				63.3454
57				38.2022
58				57.2868
43				53.7741
58				69.3016
51				55.4325
56				50.2903
53				60.4811
61				68.9171
54				47.6167
56				60.6234
59				60.7462
47				66.4585
64				65.1073
59				41.5281
59				60.6383
52				56.9316
58				54.4669
50				60.6737
59				80.5115
57				56.5982
59				58.6601
59				44.994
56				59.7887
58				66.2162
62				61.8182
10				70.3974
45				57.3162
66				50.6024
55				55.2239
50				49.4216
63				53.3674
55				64.8479
53				56.7918
54				51.9342
49				60.5096
54				67.0683
55				28.2601
48				66.3265
53				52.8971
56				71.7514
52				70.8112
62				44.6043
63				62.4735
65				54.5224
58				60.2184
55				64.5685
57				67.1916
61				61.2653
58				60.4968
65				70.4396
56				70.7665
63				72.1345
55				63.3094
56				65.9051
56				59.1178
55				60.7803
49				60.6106
58				72.4895
57				57.6404
50				61.6829
46				70.684
57				54.8585
56				60.3273
63				26.0302
50				47.2838
63				51.4683
43				68.3491
67				58.4195
61				65.7546
61				68.7082
69				68.0378
62				65.1402
66				55.8046
46				53.8915
60				60.5042
65				55.7504
60				55.1724
48				54.7045
55				56.9615
65				54.8116
60				36.4418
58				56.8389
59				56.917
52				58.4553
49				64.9106
51				67.0051
56				62.1762
62
62
64
58
38
62
47
46
62
55
57
58
60
49
47
53
60
61
58
57
55
57
55
59
58
56
50
55
56
55
58
51
51
62
58
50
57
60
52
60
60
50
62
50
52
42
52
62
56
60
61
47
62
56
69
61
55
58
53
61
58
55
54
57
59
58
38
57
57
62
53
42
53
50
60
57
60
61
57
55
61
62
61
53
64
57
59
55
59
48
43
50
57
64
53
51
58
62
59
55
52
43
62
58
56
52
47
56
65
54
46
57
53
67
51
52
47
59
54
54
67
50
61
43
59
58
62
53
45
54
62
56
59
59
55
61
59
55
57
38
53
54
64
56
63
60
52
64
53
52
51
61
35
61
61
60
70
59
53
66
60
54
56
63
60
68
49
52
60
53
57
60
64
57
54
71
49
48
58
50
51
54
48
68
52
29
57
60
61
47
54
49
63
56
46
50
60
56
53
59
48
59
43
56
58
62
60
56
48
55
60
64
54
69
51
61
62
54
43
61
59
61
52
62
55
57
60
54
61
58
55
57
61
57
62
62
65
59
55
61
54
60
57
59
52
51
58
59
63
55
56
61
50
65
57
62
58
48
52
58
57
57
57
53
60
62
54
61
58
58
52
61
60
58
52
61
50
38
50
56
51
54
59
74
40
63
48
58
45
58
68
52
51
56
54
46
46
63
53
60
64
48
62
38
57
55
59
59
50
50
49
64
59
44
63
58
52
51
56
54
69
53
60
62
45
45
55
55
55
56
59
54
57
58
59
58
45
57
56
63
56
59
59
53
57
49
51
61
59
54
56
55
55
49
56
48
54
60
48
61
62
55
58
52
62
56
61
55
37
54
54
57
61
49
59
63
64
51
56
52
61
57
57
53
52
62
62
57
61
54
65
56
58
56
58
41
54
57
49
49
51
54
52
57
59
65
55
41
58
50
56
61
57
64
52
61
55
58
60
56
56
53
56
61
61
63
57
52
57
57
60
55
55
50
65
54
42
51
62
46
60
46
70
66
43
60
65
32
67
62
57
64
56
49
49
65
63
54
34
67
60
62
56
54
55
62
52
50
65
54
56
59
68
61
60
48
60
50
48
59
52
59
54
61
54
52
56
58
49
60
59
66
60
56
58
55
56
61
58
52
58
60
57
56
54
50
53
59
61
55
64
45
58
41
49
65
59
66
59
48
56
51
59
60
54
60
57
60
52
46
50
60
59
56
56
59
45
45
63
43
59
65
58
55
62
54
57
52
57
53
52
60
62
61
56
64
56
57
65
55
55
59
56
56
46
61
61
54
57
61
49
47
55
55
59
52
55
51
45
47
54
59
60
56
63
52
59
49
58
51
48
53
53
54
44
55
58
69
50
51
47
56
59
61
61
59
60
60
52
53
55
47
55
66
61
46
63
48
65
58
47
54
64
59
49
56
59
56
60
46
61
58
45
60
56
58
55
54
57
55
58
62
59
51
60
60
43
56
52
62
51
56
59
54
57
58
50
54
52
63
49
53
46
61
57
60
54
61
63
59
56
63
61
59
63
61
59
52
56
58
45
59
52
64
46
44
53
53
61
55
50
61
55
57
52
60
40
63
51
58
57
54
51
41
53
63
44
48
55
49
57
43
57
52
61
50
59
57
65
67
56
56
58
61
64
57
55
56
50
55
69
56
58
60
59
59
49
48
57
59
59
51
52
58
56
50
56
64
48
62
60
50
57
37
58
61
56
55
60
54
53
65
52
49
58
42
58
56
48
59
57
60
58
57
62
60
54
62
53
56
48
56
41
49
60
55
50
53
40
46
55
54
62
57
49
60
43
59
56
49
52
58
48
59
61
52
52
58
63
57
58
45
57
51
57
61
59
61
56
61
53
57
57
56
54
55
66
55
63
41
51
53
50
62
62
65
54
56
61
53
61
54
60
51
52
52
50
56
50
49
66
56
58
48
61
55
59
62
59
54
36
59
53
63
53
49
32
62
53
55
53
48
61
58
56
59
63
43
45
65
58
65
58
61
48
53
62
63
57
61
64
52
61
47
55
49
57
55
59
58
49
56
59
59
55
59
52
58
45
61
48
50
55
64
55
49
60
52
58
59
58
68
58
58
50
54
56
55
63
57
54
60
62
60
34
48
47
59
49
68
54
56
63
60
55
42
55
51
58
54
58
53
39
57
57
58
32
53
46
52
47
56
50
57
51
61
59
57
56
49
57
51
53
50
62
70
61
55
54
56
53
57
52
54
45
57
59
53
65
59
50
51
59
52
57
54
56
58
54
57
61
60
53
58
54
56
61
50
60
53
59
59
61
63
57
48
60
32
56
59
54
46
55
63
53
61
57
55
61
53
56
52
62
69
60
39
62
56
65
54
51
56
46
57
64
61
57
61
45
48
46
38
47
47
55
50
62
47
52
59
51
71
55
47
55
59
60
57
65
56
58
56
62
63
50
54
62
42
55
60
57
52
48
63
56
56
54
56
48
52
63
46
51
58
58
65
56
36
61
58
52
69
54
53
57
36
65
57
56
57
49
64
62
49
60
68
53
55
52
62
61
53
56
46
57
67
55
54
54
54
58
52
63
57
62
58
59
46
51
55
55
61
60
64
48
55
56
56
48
57
62
64
29
59
52
52
82
55
58
24
49
60
53
52
57
63
48
59
55
57
57
68
64
56
62
52
55
54
55
41
44
55
50
57
58
57
49
54
50
56
54
54
53
56
52
53
49
54
58
51
54
47
64
61
58
55
60
60
56
62
51
58
59
68
67
60
56
48
54
58
64
59
56
52
48
59
53
58
56
55
65
66
56
55
56
56
58
56
66
64
57
54
61
56
62
54
51
50
53
51
51
57
61
57
56
61
57
54
63
51
53
55
62
54
57
55
52
62
59
52
55
59
53
63
57
66
72
49
60
51
57
62
36
52
62
62
50
59
43
51
61
56
49
49
65
53
51
52
55
58
54
55
63
42
57
45
48
55
48
55
52
58
53
58
63
53
57
51
53
50
56
53
62
62
60
54
63
47
54
56
48
64
61
55
61
48
49
60
51
64
59
65
50
59
50
70
64
60
57
48
53
58
44
46
57
44
57
60
42
60
61
61
57
53
62
59
55
51
57
55
58
52
63
63
48
50
58
58
62
60
57
62
60
56
63
61
60
57
62
55
59
62
56
62
59
63
45
57
55
52
60
54
58
42
56
59
53
63
55
55
57
57
50
57
58
42
55
56
54
16
51
57
57
59
58
54
56
54
57
65
62
38
59
62
57
35
59
55
41
48
47
61
47
55
63
57
49
56
54
54
55
61
56
51
60
55
46
68
61
59
54
56
48
65
40
57
61
58
64
60
60
54
47
61
60
54
56
59
47
56
62
50
54
55
58
54
58
63
54
51
58
57
53
54
50
56
62
63
56
64
48
56
53
60
56
50
64
58
58
62
52
58
57
62
32
62
65
58
55
55
48
53
61
48
57
57
59
56
55
47
58
71
58
53
51
50
55
54
67
54
47
56
49
57
54
53
62
62
59
55
59
47
54
52
58
58
52
60
57
53
55
52
65
54
57
60
58
55
58
55
59
53
56
42
59
64
59
58
30
56
59
48
55
62
59
54
55
63
64
60
63
61
53
53
56
48
54
[truncated: 38,569 more rows]

## Sheet: Fig2b2
	UNetRandInit_5p	UNetRandInit_25p	UNetRandInit_median	UNetRandInit_75p	UNetRandInit_95p	CineMARandInit_5p	CineMARandInit_25p	CineMARandInit_median	CineMARandInit_75p	CineMARandInit_95p	CineMAFinetune_5p	CineMAFinetune_25p	CineMAFinetune_median	CineMAFinetune_75p	CineMAFinetune_95p	nnUNet_5p	nnUNet_25p	nnUNet_median	nnUNet_75p	nnUNet_95p
LVEF	1.2753	3.49715	5.42506	8.87644	20.5174	1.23633	3.15093	5.01548	7.4527	14.5858	0.809247	2.76446	5.09605	8.17637	15.0402	0.265859	1.47875	3.13151	5.66755	11.3401

## Sheet: Fig2b3
	UNetRandInit	CineMARandInit	CineMAFinetune	nnUNet
LVEF	10.2411	8.13817	6.73175	9.53394

## Sheet: Fig2c1
	UNetRandInit_5p	UNetRandInit_25p	UNetRandInit_median	UNetRandInit_75p	UNetRandInit_95p	CineMARandInit_5p	CineMARandInit_25p	CineMARandInit_median	CineMARandInit_75p	CineMARandInit_95p	CineMAFinetune_5p	CineMAFinetune_25p	CineMAFinetune_median	CineMAFinetune_75p	CineMAFinetune_95p	nnUNet_5p	nnUNet_25p	nnUNet_median	nnUNet_75p	nnUNet_95p
10%	41.5593	63.2087	75.5267	84.2518	88.4424	47.8113	64.9291	78.2127	85.1552	89.6527	72.3414	80.3795	84.4426	88.0305	91.5731	76.1083	84.5652	87.8046	90.3879	93.2008
20%	54.569	74.7429	81.8787	86.9077	90.6196	52.6066	74.6712	82.2101	86.8653	90.5815	78.124	84.0165	86.9263	89.4807	92.2564	78.7472	85.563	88.5418	90.9	93.8753
50%	72.9391	82.0506	86.1963	89.1963	92.1609	71.2002	82.2541	85.8966	89.1066	92.0299	80.6478	85.7248	88.4974	90.7116	93.0491	80.3479	86.6984	89.5049	91.9431	94.4495
100%	79.1822	85.8223	88.3437	90.679	92.9808	76.436	84.1191	87.4013	90.2152	92.9409	81.6407	86.7102	89.3745	91.52	93.7057	81.7477	87.0199	89.7591	92.4158	94.6555

## Sheet: Fig2c2
	UNetRandInit_5p	UNetRandInit_25p	UNetRandInit_median	UNetRandInit_75p	UNetRandInit_95p	CineMARandInit_5p	CineMARandInit_25p	CineMARandInit_median	CineMARandInit_75p	CineMARandInit_95p	CineMAFinetune_5p	CineMAFinetune_25p	CineMAFinetune_median	CineMAFinetune_75p	CineMAFinetune_95p	nnUNet_5p	nnUNet_25p	nnUNet_median	nnUNet_75p	nnUNet_95p
10%	0.63672	3.239	7.35576	14.8663	32.532	0.630559	2.82401	5.86009	12.9518	29.1611	0.351468	1.79615	3.8733	7.30846	15.8142	0.314833	1.68711	4.17502	8.12462	16.3346
20%	0.542628	2.47644	5.7546	10.6594	25.6326	0.566649	2.45495	5.63375	11.7149	28.6286	0.31957	1.54191	3.47081	6.94781	13.1962	0.341464	1.62416	3.84628	7.22462	14.7519
50%	0.447719	2.02721	4.37147	8.10376	16.6939	0.304893	1.95286	4.41941	9.03907	17.9928	0.254408	1.47857	3.29345	6.24273	12.4037	0.237881	1.41561	3.26558	6.61177	12.9774
100%	0.275155	1.57099	3.60104	6.69365	13.0016	0.311695	1.54994	3.56876	7.70824	15.8225	0.305931	1.4836	3.26979	6.58238	13.3247	0.204099	1.18521	2.98206	6.42341	12.3437

## Sheet: Fig2c3
	UNetRandInit_5p	UNetRandInit_25p	UNetRandInit_median	UNetRandInit_75p	UNetRandInit_95p	CineMARandInit_5p	CineMARandInit_25p	CineMARandInit_median	CineMARandInit_75p	CineMARandInit_95p	CineMAFinetune_5p	CineMAFinetune_25p	CineMAFinetune_median	CineMAFinetune_75p	CineMAFinetune_95p	nnUNet_5p	nnUNet_25p	nnUNet_median	nnUNet_75p	nnUNet_95p
10%	5.2214	11.9406	18.239	26.1068	38.9805	2.7182	5.53045	9.4511	15.2652	26.5356	2.97321	5.28114	7.28426	11.1538	19.2177	0.392733	2.05879	4.79098	9.70472	29.8803
20%	2.37106	5.7645	11.3799	23.494	39.4454	2.4199	5.10954	8.52562	13.4215	25.6541	1.84451	3.56459	5.32656	8.75915	16.5188	0.339353	1.82543	3.88922	6.82147	17.274
50%	2.06026	4.03017	6.87228	13.776	31.8594	2.43673	4.45558	7.20255	11.7516	23.028	1.08256	3.03661	5.03018	8.45905	15.3478	0.329979	1.62411	3.41182	6.00356	12.2296
100%	1.2753	3.49715	5.42506	8.87644	20.5174	1.23633	3.15093	5.01548	7.4527	14.5858	0.809247	2.76446	5.09605	8.17637	15.0402	0.265859	1.47875	3.13151	5.66755	11.3401

## Sheet: Fig2c4
	UNetRandInit	CineMARandInit	CineMAFinetune	nnUNet
10%	27.6686	9.78094	8.46574	20.1959
20%	21.6801	11.8192	7.82853	15.274
50%	13.8478	8.8541	7.37429	9.00752
100%	10.2411	8.13817	6.73175	9.53394

## Sheet: Fig3a
	ResNetRandInit	CineMARandInit	CineMAFinetune
Normal	0.660323	0.589769	0.804107
Hypertrophic Cardiomyopathy	0.753511	0.631828	0.91369
Dilated Cardiomyopathy	0.809091	0.648081	0.898182
Abnormal Right Ventricle	0.834532	0.617356	0.936151
Myocardial Infarction	0.81	0.4275	0.9875
Hypertensive Heart Disease	0.518947	0.667368	0.666316
Arrhythmogenic Cardiomyopathy	0.530357	0.396684	0.562755
Tetrology of Fallot	0.95102	0.895918	0.945408
Inter-atrial Communication	0.718112	0.491837	0.87602
Dilated Left Ventricle	0.763855	0.724217	0.836506

[truncated: 17 more sheets: Fig3b1, Fig3b2, Fig3c, Fig4a_auprc, Fig4a_auroc, Fig4b_age, Fig4b_age_auprc, Fig4b_age_auroc, Fig4b_bmi, Fig4b_bmi_auprc, Fig4b_bmi_auroc, Fig4b_race, Fig4b_race_auprc, Fig4b_race_auroc, Fig4b_sex, Fig4b_sex_auprc, Fig4b_sex_auroc]
